# Supplementary material for: Immune-Targeted Therapy with or without Transarterial Chemoembolization (TACE) for Advanced Hepatocellular Carcinoma with Portal Vein Tumor Thrombosis (PVTT): A Multicenter Retrospective Study
Source: Biomedicines. 2024 Sep 19;12(9):2124. doi: 10.3390/biomedicines12092124 (PMC11429150; doi:10.3390/biomedicines12092124)
Supplement: Supplementary file 1 [file biomedicines-12-02124-s001.zip]

Archive with 6 entries (6 files):
- Supplementary Figure S1A.pdf
- Supplementary Figure S1B.pdf
- Supplementary Figure S2A.pdf
- Supplementary Figure S2B.pdf
- Supplementary Figure S3A.pdf
- Supplementary Figure S3B.pdf
